# Supplementary material for: Recombinase Polymerase Amplification Based Multiplex Lateral Flow Dipstick for Fast Identification of Duck Ingredient in Adulterated Beef
Source: Animals (Basel). 2020 Sep 29;10(10):1765. doi: 10.3390/ani10101765 (PMC7601885; doi:10.3390/ani10101765)
Supplement: Supplementary file 1 [file animals-10-01765-s001.zip]

Archive with 3 entries (2 files):
- Supplementary Figures/
- Supplementary Figures/Supplementary Fig.1.pdf
- Supplementary Figures/Supplementary Fig.2.pdf
